# Supplementary material for: NSD2 upregulation is driven by high-risk HPV E6/E7 and disrupts epithelial differentiation in HPV-associated head and neck cancer
Source: J Exp Clin Cancer Res. 2026 Jan 8;45:40. doi: 10.1186/s13046-025-03631-0 (PMC12882316; doi:10.1186/s13046-025-03631-0)
Supplement: Supplementary file 2 — Supplementary Material 2. [file 13046_2025_3631_MOESM2_ESM.xlsx]

## Sheet: HNSCC patient's samples (FFPE)
FFPE of HNSCC patient's samples
L/H ratios
	HPV-									HPV+
PTM	#1	#2	#3	#4	#5	#6	#7	#8	#9	#1	#2	#3	#4	#5	#6	#7	#8	#9	#10	#11	#12	#13	#14	#15	#16	#17	#18	#19
H3K4un	0.956996	0.992359	0.96557	0.945443	0.964551	0.980221	0.990763	0.955205	0.944519	0.941203	0.9418	0.959599	0.964647	0.955098	0.97091	0.948138	0.928211	0.95007	0.9477	0.948797	0.992831	0.974847	0.964631	0.998648	0.977932	0.979846	0.933401	0.958131
H3K4me1	1.3391	1.25387	1.29047	1.42703	1.42842	1.19304	1.39418	1.55208	1.54515	1.55366	1.56851	1.38179	1.27944	1.59846	1.31257	1.50643	1.56443	1.54414	1.58327	1.61386	1.3274	1.32498	1.39392	0.965993	1.25173	1.18907	1.76046	1.42792
H3K4me2	1.94795	2.9712	1.67548	1.37445	0.773828	1.54781	2.75819	1.58693	2.66472	1.43677	1.5843	1.35813	1.77347	2.04982	1.2326	1.41048	2.411	1.76209	1.30336	1.88186	2.01921	1.54207	1.2645	1.33583	1.22133	1.21641	1.89646	1.33227
H3K4me3	1.11658	0.907363	1.01525	1.76057		0.622533	0.286451	0.926377	2.50797	1.37802	1.30922	1.06168	0.896066	3.3603	0.890085	1.27779		1.49408	0.764313	1.23368	2.59098	1.15737	2.29387	1.13009	2.40003	1.48902	2.23979	1.53159
H3K9K14un	0.760896	0.625666	0.731297	0.690304	0.806045	0.58786	0.835299	0.605103	0.621858	0.853264	0.564293	0.778387	0.747003	0.512872	0.850745	0.488399	0.702337	0.843449	0.792596	0.757342	0.727135	0.607087	0.615482	0.623254	0.667854	0.992958	0.594693	1.59782
H3K9me1	0.680254	0.622856	0.695551	0.865797	0.813789	0.736536	0.920513	0.686623	0.656595	0.836526	0.654811	0.829343	0.722148	0.649169	0.871816	0.723907	0.680628	0.753274	0.737522	0.753839	0.773304	0.679594	0.659027	0.636801	0.652572	0.857353	0.720947	1.34233
H3K9me2	0.55285	0.519107	0.575426	0.784699	0.758963	0.773773	0.817133	0.619959	0.609819	0.614079	0.781186	0.693802	0.705008	0.759212	0.762722	0.796349	0.741581	0.602933	0.557142	0.590163	0.659183	0.651047	0.592986	0.60313	0.602154	0.770128	0.738353	0.899477
H3K9me3	0.749201	0.645699	0.840124	1.05866	0.801637	0.944433	1.05531	0.712977	0.673856	0.710503	0.979857	0.945273	0.808317	0.786603	0.85408	0.917157	0.697061	0.814638	0.707543	0.721562	0.736027	0.736595	0.698854	0.657111	0.98238	0.888505	0.900449	1.19922
H3K9ac|K14ac	1.27542	1.48321	1.2013	0.704008	0.881509	0.690564	0.987411	1.01287	1.00116	1.10522	0.729906	0.901198	0.911844	0.700353	0.953496	0.645413	1.17049	1.18044	1.34695	1.26696	1.06073	0.907384	0.979271	0.935876	1.00975	1.13522	0.825515	1.45175
H3K9me1K14ac	1.23374	1.57603	1.31573	1.00844	0.807948	0.909021	1.05004	1.20319	1.11835	1.18748	0.913582	1.05127	0.973767	0.940596	1.06578	1.03712	1.12898	1.12601	1.31816	1.21644	1.11658	1.00745	1.11534	1.04972	1.04333	1.09164	1.15482	1.16973
H3K9me2K14ac	1.09143	1.2023	1.04625	0.904053	1.06254	1.10006	1.02774	1.03826	1.15064	0.935451	1.12051	1.01521	1.11674	1.21093	0.888743	1.24783	1.28574	0.975361	0.964758	1.00451	1.09875	1.10686	1.09119	1.14659	1.03656	1.00768	1.23132	0.825416
H3K9me3K14ac	1.43987	1.35224	0.974049	1.14982	1.05641	2.00326	1.3971	1.07966	1.13663	1.17105	1.65421	0.821408	1.25611	1.66745	0.748853	1.6109	1.07492	1.28889	0.913149	1.38296	1.17265	1.36796	1.1455	1.30783	1.58135	1.16172	1.40577	0.815003
H3K9acK14ac	3.83013	3.52534	4.48662	2.64215	1.48534	2.26476	3.48825	3.23243	2.70211	3.56644	1.66056	3.21257	2.36102	2.16563	2.34444	2.7892	2.75954	3.04344	3.81725	2.96028	2.92442	2.08502	4.21166	3.15331	2.43274	2.70797	2.02259	2.18897
H3K18K23un	0.863685	0.836114	0.862563	1.01265	0.955461	1.04361	0.984611	0.87465	0.901434	0.869427	0.957365	1.04594	0.951841	0.92236	1.01991	0.887981	0.749717	0.917196	0.841832	0.816801	0.906633	0.99279	0.81249	0.894039	0.863883	0.940213	0.866599	0.956487
H3K18ac|K23ac	1.17337	1.25037	1.16328	0.9443	1.03305	0.883218	1.0099	1.13145	1.14233	1.21872	1.04871	0.901012	1.07842	1.09009	0.955629	1.12489	1.29639	1.07547	1.21533	1.23093	1.12017	0.995004	1.06686	1.03734	1.18554	1.06338	1.20505	1.09637
H3K18acK23ac	2.06736	2.69264	2.65395	1.38089	1.5634	1.20664	1.37614	2.43576	1.63383	1.70804	1.4429	1.53837	1.27079	1.53246	0.927579	2.04699	2.20243	1.6343	2.17874	2.10284	1.56849	1.48562	2.72362	1.79858	1.9267	1.30904	1.74092	0.916315
H3K27K36un	0.653442	1.10365	1.06434	0.832758	1.21901	0.534048	0.914811	0.849373	1.75233	1.24248	0.699475	0.793296	0.992801	0.729532	1.0533	0.869375	1.11087	0.923332	0.767404	0.767034	1.31935	0.784775	0.786255	0.503096	0.632465	1.27026	1.53454	1.60647
H3K36me1	0.591687	0.996189	0.84057	0.719873	1.03089	1.36	2.33258	0.732898	1.65704	1.46168	0.647364	1.46473	0.863315	1.13376	0.932515	1.19391	1.66077	0.813286	0.736122	1.71917	1.08575	1.35327	1.05784	0.474562	0.804244	0.947254	1.80242	1.24819
H3K27me1	1.10061	1.14814	1.29731	1.11867	1.03335	0.687491	1.40528	0.98577	1.99334	1.26093	1.03825	1.06469	1.06762	0.852844	1.14255	1.0192	1.24451	1.06337	0.902585	0.983829	1.52389	0.93978	0.833984	0.416214	0.821629	1.56578	1.49556	1.93044
H3K27me2	1.04544	0.840079	0.943317	1.01481	0.999515	0.702251	1.22059	0.721457	1.5277	0.853679	0.978779	0.808111	0.963357	0.822838	0.971687	0.770514	0.983624	0.897592	0.852745	0.877472	1.06759	0.807251	0.733013	0.492997	0.523077	1.29662	0.954024	1.48041
H3K36me2	0.34881	0.717532	0.680222	0.450703	0.905092	0.51443	0.576983	0.497213	0.527798	1.18078	0.517065	0.658989	0.647612	0.736489	0.638665	1.00341	0.56731	0.611769	0.62401	0.645427	0.660509	0.903682	0.67526		0.667572	0.664481	1.53779	0.844096
H3K27me3	0.810844	0.24118	0.540849	0.685406	0.2139	0.33527	0.776449	0.343431	0.677631	0.430737	0.580472	0.618322	0.571186	0.736737	0.652879	0.404727	0.766129	0.786908	0.734207	0.5897	0.354826	0.323691	0.714806	0.464097	0.355314	0.926894	0.581	1.13917
H3K27me2K36me1	1.24829	1.35875	1.10915	1.11717	0.868379	1.48974	1.41366	0.933984	1.53711	1.03435	1.10899	1.10856	1.07018	1.09574	1.26588	1.09502	0.977751	1.07566	1.26612	1.23285	1.10544	1.18059	0.865753	0.84845	0.883608	1.16591	1.24374	1.23447
H3K27me1K36me2	0.589441	0.934209	0.785787	0.648759	1.07806	0.899964	0.883338	0.723812	1.00869	0.959223	0.788242	0.910006	0.72921	0.937391	0.727173	1.09201	0.687766	0.739838	0.839229	0.831837	0.702629	0.977329	0.600782	0.846601	0.917091	0.703493	1.27848	0.780754
H3K27me1K36me1	0.83127	1.26296	1.1329	0.932946		0.99738	1.11436	0.895223	1.54574	1.37879	0.922607	1.28023	0.916823	1.04785	1.0346	1.25836	0.969549	0.93086	0.964343	1.02354	1.02354	0.987943	0.535505		0.885633	0.992624	1.51214	1.23112
H3K27me3K36me1	1.73253	0.525482	1.48398	1.97753	1.94821	0.958228	1.89251	1.28145	1.30009	1.58955	1.26277	1.3995	2.96358	1.31604	1.89312	1.09678	1.26222	1.42032	1.75449	1.97232		1.10211	1.38361	1.066	0.928354	1.68456	1.0489	1.6374
H3K27me1K36me3	0.91965	0.442308	0.964829	0.782304		0.292993	0.725907	0.685315	0.929874	0.585608	1.40028	1.00037	3.08497	1.19079	0.741832	1.31078	0.981271	1.00326	0.773029	1.02491	0.858825	0.886272	1.21526		0.632171	0.816884	1.1788	1.09889
H3K27me2K36me2	0.933307	1.05782	0.840676	0.817069	0.879023	1.6486	0.932195	0.966926	0.946381	0.583831	0.92852	0.952455	0.981561	0.962619	0.722599	0.950633	0.740159	0.883836	0.882031	0.948796	0.608923	1.00873	0.773541		1.13258	0.720821	0.942476	0.658941
H3K27me3K36me2	1.14376		0.278297	0.50132		0.466252				0.813372	1.1843	1.48908	1.80008	1.06882	0.456291	1.08603	1.09116	1.13049	0.816301	0.803862
H3K27ac	0.698464	1.72634	1.13735	0.769275	1.12842	1.06919				0.915538	0.547867	1.08451	0.906843	0.598062	0.587471	0.926812	1.07159	0.726188	0.666364	0.961091	0.796002
H4K5K8K12K16un	0.659695	0.652772	0.561684	0.677271	0.905034	0.873205	0.864541	0.625927	0.76431	0.883749	0.854091	0.754595	0.833075	0.713137	0.801038	0.607779	0.761425	0.822698	0.679023	0.780246	0.673928	0.816134	0.468968	0.623017	0.926746	0.857834	0.726518	0.991333
H4K5K8K12K16-1ac	1.28115	1.28259	1.26602	1.24216	1.00804	1.11262	1.21752	1.24106	1.26978	1.11377	1.10744	1.16514	1.09715	1.21218	1.21623	1.29727	1.16097	1.17648	1.22789	1.17585	1.20076	1.08895	1.09514	1.1412	0.989861	1.1457	1.22089	1.04335
H4K5K8K12K16-2ac	1.64036	2.01112	2.03147	1.43281	1.16037	1.08035	1.1818	1.53006	1.27211	1.06842	1.20459	1.3988	1.39661	1.56589	1.30761	1.54991	1.56491	1.30977	1.67217	1.22857	1.65469	1.5707	1.81804	1.47668	1.39031	1.1372	1.59666	1.0483
H4K5K8K12K16-3ac	1.71468	2.95218	3.2926	1.70762	2.28507	1.04597	1.0223	1.99811	1.25271	0.990608	1.52881	1.68881	1.62852	2.25645	1.4247	1.84536	2.15112	1.56337	2.07539	1.43025	1.95672	2.06216	2.50268	2.14652	1.69718	1.15154	1.77508	0.986009
H4K5K8K12K16-4ac	0.496351	4.25835	3.19819	1.67628	1.47099	0.905006	1.91876	1.50208	0.669425	0.859143	0.786932	1.80451	1.63614	1.70396	1.33598	1.84569	0.809659	0.316842	2.53572	1.28789	1.96049	1.50573	4.92467	3.43238	0.88338	0.963224	1.13569	0.433315
H4K20un	0.256208	0.544904	0.435903	0.441133	0.71984	0.2758	0.405099	0.359967	0.440671	0.428477	0.415198	0.519774	0.323384	0.469465	0.428919	0.459402	0.514584	0.244925	0.371165	0.295956	0.632942	0.580304	0.735851	0.646045	0.722319	0.458631	0.464006	0.775881
H4K20me1	0.679333	0.587586	1.0269	0.93207	0.917681	0.616636	0.88303	0.735572	0.620033	0.921226	0.902005	0.798219	0.80204	0.934442	0.920804	0.915783	0.845829	0.911457	1.03379	0.77634	0.764284	0.89144	0.77235	0.884599	1.04496	1.08197	0.996644	0.927515
H4K20me2	1.03629	1.04046	1.01375	1.01556	1.00233	1.04318	0.991541	1.06159	1.04577	1.03511	1.0026	1.00293	1.0129	0.991069	1.01624	1.03101	1.01694	0.975716	0.994135	1.0068	1.0216	1.00382	1.01086	0.968397	1.02755	0.981375	1.01741	1.01801
H4K20me3	2.56398	1.784	1.73424	1.80872	1.66861	3.338	3.25493	2.6184	2.03606	1.90137	2.48301	2.52948	2.89032	2.3498	1.84701	2.29283	2.26701	4.28348	2.84788	3.33508	1.48108	1.82445	2.15709	3.09705	1.11673	2.88835	1.84505	1.68804

## Sheet: HNSCC cell lines
L/H ratios
	HPV-								HPV+
PTMs	UM-SCC-4	UM-SCC-6	UM-SCC-10A	UM-SCC-18	UM-SCC-19	UM-SCC-23	UM-SCC-17A	UM-SCC-17B	UD-SCC-2	UM-SCC-104	93-VU147-T	UPCI:SCC-90	UPCI:SCC-152	UPCI:SCC-154
H3K4unmod	1.00355	0.969168	0.950603	0.895241	0.971683	0.966677	0.914364	0.914672	1.04513	0.990061	0.978765	0.965548	0.941348	1.06503
H3K4me1	0.966154	1.23476	1.36845	1.8538	1.23499	1.274	1.79995	1.68954	0.614511	1.06614	1.16022	1.28827	1.34117	0.499487
H3K4me2	0.739705	0.8695	1.52301	2.71519	1.30228	1.62566	2.2776	2.10055	0.90998	1.16547	1.04521	0.948274	1.09115	0.601578
H3K4ac	1.01002	0.997183	0.990408	0.902032	0.994096	1.00463	0.888614	0.953032	1.02203	1.00143	1.02039	1.00996	0.974439	1.18172
H3K9unmod/K14unmod	0.737533	0.527732	0.738255	0.545285	0.6983	0.509178	1.04748	0.893277	0.668031	0.825769	0.682812	0.874165	0.733118	0.791551
H3K9me1/K14unmod	1.15675	1.10799	0.875884	0.834488	1.1285	1.04232	1.20501	1.07272	0.8462	1.05941	0.935998	1.13942	1.09512	0.938287
H3K9me2/K14unmod	1.33475	1.37993	1.01256	1.00438	1.49643	1.37768	1.07062	1.08386	1.11307	1.32239	1.29071	1.05385	1.22993	0.710721
H3K9me3/K14unmod	2.35507	1.98924	2.37614	1.94737	2.08747	2.63701	1.07823	1.16387	1.79321	1.73791	1.91375	1.2761	1.42991	0.813836
H3K9unmod/K14Acetyl	0.589	0.504495	0.799826	0.801396	0.617571	0.543775	0.795806	0.848257	0.932417	0.69174	0.839894	0.832475	0.617885	1.21562
H3K9me1/K14Acetyl	0.975544	1.11162	1.08598	1.3225	0.989369	1.10762	0.96434	1.11235	1.31115	0.884948	1.16141	1.11525	0.949194	1.52752
H3K9me2/K14Acetyl	1.1717	1.45757	1.25988	1.72139	1.31514	1.52267	0.881734	1.1724	1.74759	1.14456	1.5513	1.08163	1.12574	1.16758
H3K9me3/K14Acetyl	2.3616	2.43268	2.68047	3.27245	2.17187	3.15298	0.900152	1.35777	2.54297	1.79203	2.46738	1.44376	1.628	1.1086
H3K9Acetyl/K14Acetyl	0.340168	0.4605	0.701935	0.812882	0.449792	0.481779	0.625786	0.649336	0.812789	0.62885	0.573965	0.642432	0.516385	1.14942
H3K18unmod/K23unmod	1.22662	1.16298	1.05951	0.898281	1.26276	1.11415	1.12308	1.08607	1.10597	1.1394	1.15833	1.07312	1.04696	1.05214
H3K18 (23) Acetyl/K23 (18) unmod	0.602539	0.748361	0.895986	1.06206	0.55682	0.778401	0.78725	0.86765	0.823576	0.742611	0.746975	0.881671	0.912825	0.885955
H3K18Acetyl/K23Acetyl	0.409415	0.682237	0.937784	2.84109	0.451131	0.870227	0.675339	0.775856	0.698453	0.62725	0.636881	0.807677	0.855843	0.941472
H3K79unmod	0.857107	0.934794	0.997105	1.00996	0.835159	0.930272	0.89156	0.971593	0.934988	0.993312	0.873381	0.90016	0.947708	0.968756
H3K79me1	1.77597	1.46214	1.04636	1.01908	4.42647	1.39576	1.54474	1.20505	1.36818	1.0508	1.63602	1.58382	1.27787	1.188
H3K79me2	3.44224	1.63604	0.874073	0.604633	5.29714	1.61858	2.7922	1.46487	2.00939	1.01808	3.10702	2.3369	1.48294	1.07738
H3K79me3	4.30626	1.87338	1.27459	0.663017		1.70334	3.44395	2.0838	2.21891	1.34347	4.73513	2.90023	1.54568	1.4071
H3K79ac	0.893472	1.00684	1.07286	1.05933	2.516	0.989456	0.943158	1.03943	0.974997	1.07332	0.936076	0.986078	0.995866	1.41955
H3K27/K36/K37unmod	0.873772	0.526355	1.12455	1.07464	0.788278	1.14265	0.673846	0.786691	1.27099	1.24688	1.30301	0.986581	0.638406	0.894487
H3K36me1	1.10632	0.460832	0.948377	1.33828	1.35098	0.620889	0.708628	0.588176	2.63868	1.78845	1.31807	3.18179	2.3576	0.968279
H3K27me1	0.994579	0.924522	1.00801	0.985059	0.900078	1.25824	0.868753	0.89499	0.745754	0.984861	1.07177	0.760969	0.594621	0.872702
H3K27me2	0.996472	1.10926	0.709748	0.807693	0.910292	1.12879	1.58927	1.3167	0.491462	0.702308	0.736396	0.588118	0.637587	0.812914
H3K36me2		1.21792	1.46887	1.17232	1.25048	0.618601	1.09604		1.86512	1.72971	2.15123	1.69567	3.02383	1.02703
H3K27me3	1.11021	0.990331	0.828851	0.942342	1.01008	1.17663	3.06149	2.07312	0.554422	0.706457	0.478298	0.818747	1.09908	1.01589
H3K27me2/K36me1	1.21314	1.53215	1.1216	0.965366	1.6559	0.461996	1.07203	0.760162	0.784109	0.680608	0.680515	1.18315	1.2279	1.29922
H3K36me3		1.14158	1.49965	1.11827		0.940976	1.38816	0.975932		1.53851	1.18484	1.12842	1.81778
H3K27me1/K36me2	1.01328	1.50676	1.09955	1.38389	1.27413	0.576143	1.09886	0.573524	1.71327	0.953948	1.02789	1.61113	2.67342	1.47377
H3K27me1/K36me1	0.906244	1.05061	1.10745	0.993785	1.44458	0.501144	0.737971	0.594236	1.18701	0.998917	0.904813	1.40251	1.83035	1.19717
H3K27me2/K36me2	1.35097	1.59536	1.06313	0.989914	3.04499	0.333844	0.9692	0.641264	1.21448	0.578015	0.584218	1.47224	1.74201	1.78196
H3K27me3/K36me1	2.19414	12.2226	3.76276	1.47134					1.09959	1.46663	14.7599	1.45735	2.25403	2.37117
H3K36me3/K27me1	1.68232	1.84293	1.1348	1.89464	4.18616	1.31529	1.98114	1.51118	0.836244	0.98986	1.20111	1.3563	1.74774	1.06287
H3K27me3/K36me2	1.81545	1.62919	1.36232	1.13856	13.0299	0.57793	1.46948	1.00032	0.942404	0.436597	0.493466	1.23972	1.15668	1.42937
H3K5/K8/K12/K16unmod	1.37701	1.20948	1.30975	1.28719	1.36105	1.18197	1.1065	1.20009	1.07784	1.18265	1.34465	1.14755	1.10931	0.952812
H3mono ac	0.854338	0.948359	0.841004	0.826967	0.851787	0.882578	1.01572	0.95242	0.97781	0.898585	0.832066	0.946287	1.01224	0.950409
H3di-ac	0.504819	0.660536	0.638561	0.679042	0.568031	0.758233	0.700686	0.672082	0.850248	0.700763	0.569761	0.695008	0.731014	0.983863

## Sheet: E6E7 transduced HKs
L/H ratios
	replicate #1		replicate #2		replicate #3				replicate #4		replicate #5
Peptide	empty	E6/E7	empty	E6/E7	empty	E6/E7		Peptide	Empty	E6E7	Empty	E6E7
H3K4un	0.999266	1.00537	0.976373	0.987287	0.982012	0.989103		H3K4un	0.978078	0.983398	0.948493	0.980585
H3K4me1	1.01555	0.936138	1.22373	1.1413	1.15706	1.09912		H3K4me1	1.2851	1.19697	1.20319	1.26196
H3K4me2	0.901551	0.97476	1.01584	1.03191	1.09263	1.03004		H3K4me2	1.16599	0.778585		0.910418
H3K4me3	1.00252	0.884601	1.21129	1.28106	1.33729	1.29833		H3K4me3	2.82301	0.412109		1.07464
H3K4ac	0.860292	0.8491	1.13683	1.21919	1.49405	1.28743		H3K4ac
H3K9K14un	0.842623	0.877884	0.775848	0.757822	0.931606	0.811886		H3K9K14un	0.8016	0.734781	0.860126	0.678375
H3K9me1	0.897742	0.858122	0.927822	0.849509	0.85848	0.843798		H3K9me1	1.17807	0.985135	1.33394	1.04464
H3K9me2	0.84599	0.810433	0.927546	0.90384	0.787568	0.811673		H3K9me2	1.10733	0.999144	1.22839	1.03953
H3K9me3	1.57268	1.47533	1.47893	1.42001	1.25948	1.46273		H3K9me3	1.48145	1.67406	1.65833	1.85965
H3K9ac|K14ac	0.896162	1.06421	0.793554	0.883003	1.09691	0.930461		H3K9ac|K14ac	0.588149	0.76777	0.682178	0.58343
H3K9me1K14ac	0.922701	0.970442	1.01806	0.985398	1.0769	1.08757		H3K9me1K14ac	0.808089	0.928829	0.93414	0.884987
H3K9me2K14ac	0.930833	0.927915	0.992055	1.06772	0.999758	1.02121		H3K9me2K14ac	0.905665	1.05996	1.07263	1.00724
H3K9me3K14ac	1.51218	1.41047	1.49258	1.54607	1.48854	1.52137		H3K9me3K14ac	1.34085	1.63876	1.42527	1.65383
H3K9acK14ac	0.991519	1.07488	1.28204	1.02459	2.15458	1.75294		H3K9acK14ac	0.395101	0.316746	0.475914	0.333407
H3K18K23un	1.27107	1.22713	1.12907	1.122	0.997616	1.03886		H3K18K23un	1.20955	1.15987	1.31914	1.26025
H3K18me1|K23me1			1.21996	1.29444	1.50321	1.15787		H3K18me1|K23me1
H3K18ac|K23ac	0.680961	0.761126	0.764276	0.804735	0.97517	0.936233		H3K18ac|K23ac	0.691237	0.767567	0.651342	0.621739
H3K18acK23ac	0.565886	0.753649	0.801842	0.756682	1.32964	0.89018		H3K18acK23ac	0.597622	0.681062	0.535622	0.534024
H3K27K36un	2.1473	2.29355	1.75434	2.71289	2.60064	2.66034		H3K27K36un	0.673135	1.76938	0.97079	1.3178
H3K36me1	0.866863	1.19922	1.26883	1.69796	1.84434	1.3423		H3K36me1	0.406117	1.1887	0.545901	0.701592
H3K27me1	1.5861	1.6285	1.26883	1.83302	1.62561	1.49003		H3K27me1	0.908447	1.64606	1.09102	1.57532
H3K27me2	0.761975	0.786796	0.761459	0.789979	0.816665	0.883079		H3K27me2	0.908751	0.921119	0.865723	0.985525
H3K36me2	0.668259	0.794356	0.568571	1.27788	1.08634	1.1311		H3K36me2	0.446589	1.10604	0.54737	0.837479
H3K27me3	0.601998	0.62768	0.509813	0.390435	0.388748	0.346333		H3K27me3	0.764429	0.419882	0.616747	0.39718
H3K27me2K36me1	0.990449	0.869261	0.954822	0.964582	1.12537	1.13741		H3K27me2K36me1	1.09559	1.16356	1.09457	1.16806
H3K27me1K36me2	0.781939		0.64858	0.973827	0.923215	1.06223		H3K27me1K36me2	0.718653	1.1574	0.790555	1.14453
H3K27me1K36me1			1.93962	1.26714	1.09841	1.09149		H3K27me1K36me1	0.51938	1.3772	0.67549	0.970025
H3K27me3K36me1	0.953711	0.525826	1.07435	0.764477	0.809553	0.610275		H3K27me3K36me1	1.77187	0.811832	1.7592	0.746472
H3K27me1K36me3	1.55579		1.23555	1.23231	1.33534	1.32027		H3K27me1K36me3	0.96199	1.32051	1.10814	1.43263
H3K27me2K36me2	1.24951		1.23191	0.894803	1.16407	0.864021		H3K27me2K36me2	1.43616	1.13191	1.47724	1.15979
H3K27me3K36me2	1.47709		2.17342	1.13437	1.22641	0.937058		H3K27me3K36me2	2.10095	1.29437	2.45241	1.33906
H4K5K8K12K16un	1.08316	0.946352	1.06203	0.994477	0.866968	0.862474		H4K5K8K12K16un	1.20999	1.06497	1.26926	1.11897
H4K5K8K12K16-1ac	1.08439	1.07038	0.960808	1.02874	1.07026	1.20128		H4K5K8K12K16-1ac	0.920686	0.995642	0.833251	1.01687
H4K5K8K12K16-2ac	0.795838	0.942185	0.819167	0.948125	1.21032	0.982318		H4K5K8K12K16-2ac	0.519996	0.749377	0.419455	0.567019
H4K5K8K12K16-3ac	0.826821	0.934926	0.922275	0.954282	1.47185	0.918906		H4K5K8K12K16-3ac	0.420222	0.636738	0.529182	0.602471
H4K5K8K12K16-4ac	0.996381	1.19886	1.14704	0.798017	1.5458	0.97735		H4K5K8K12K16-4ac	0.456745	0.65126	0.297401	0.389813
H4K20un	0.600931	0.997892	0.452225	1.1143	1.83634	0.671683		H4K20un	0.180659	0.518718	0.24502	0.190298
H4K20me1	1.24476	1.36884	1.12386	1.47888	0.873215	1.48048		H4K20me1	0.511415	0.971102	0.454813	0.664372
H4K20me2	1.01359	1.0017	1.04713	0.973886	0.991187	1.0055		H4K20me2	1.06871	1.05026	1.06185	1.07383
H4K20me3	1.10766	0.756571	1.83399	1.11279	1.30319	0.70086		H4K20me3	1.89205	1.12909	2.57868	1.14207
								H3K27ac	0.718213	1.15748	0.790584	1.14453
